# Supplementary material for: Circulating Exosomal miR-181b-5p Promoted Cell Senescence and Inhibited Angiogenesis to Impair Diabetic Foot Ulcer via the Nuclear Factor Erythroid 2-Related Factor 2/Heme Oxygenase-1 Pathway
Source: Front Cardiovasc Med. 2022 Apr 20;9:844047. doi: 10.3389/fcvm.2022.844047 (PMC9067436; doi:10.3389/fcvm.2022.844047)
Supplement: Supplementary file 1 [file Table_1.xls]

## Sheet: 1D
original
NFU-Exos	DFU-Exos
0.694	0.319
0.7406	0.389
0.681	0.267

## Sheet: 1H
		NDF-Exos	DFU-Exos				NDF-Exos	DFU-Exos				NDF-Exos	DFU-Exos				NDF-Exos	DFU-Exos
PCNA	background	23.372	23.372		VEGF	background	61.915	61.915		P16INK4A	background	101.668	101.668		ACTIN	background	16.981	16.981
	test	118.65	52.197			test	177.743	119.912			test	131.894	203.409			test	133.193	140.116
	background	22.264	22.264			background	60.184	60.184			background	100.29	100.29			background	15.294	15.294
	test	115.214	50.263			test	180.329	121.318			test	116.548	195.471			test	132.548	135.264
	background	25.619	25.619			background	61.294	61.294			background	100.694	100.694			background	10.224	10.224
	test	102.364	55.618			test	194.629	132.548			test	126.254	184.625			test	122.265	132.154

## Sheet: 2A
original
DFU-Exos	NDF-Exos
23.18	26.62
23.29	26.34
23.08	26.19

## Sheet: 2C
original
5.5mM	25mM
25.4261	24.3081
26.5529	23.853
24.6329	23.302

## Sheet: 2D
original
miR-181b-5p					U6
NDF-Exos	DFU-Exos	DFU-Exos+proteinase K	DFU-Exos+Trinton X-100		NDF-Exos	DFU-Exos	DFU-Exos+proteinase K	DFU-Exos+Trinton X-100
27.87	25.11	25.32	26.74		18.21	18.24	17.47	17.63
27.88	25.76	25.13	26.33		18.87	18.75	17.16	17.75
27.47	25.59	25.09	26.93		18.43	17.67	18.71	17.08

## Sheet: 2E
original
mimics NC	miR-181b-5p
0.674	0.309
0.705	0.379
0.736	0.28

## Sheet: 2H
original
NFU-Exos	DFU-Exos+NC	DFU-Exos+181
0.894	0.416	0.806
0.885	0.405	0.842
0.793	0.394	0.826

## Sheet: 2GJ
		background	test		background	test		background	test
mimics NC	PCNA	67.007	205.911		73.338	224.303		75.772	222.998
miR-181B-5p	PCNA	59.045	101.093		42.676	102.23		52.468	101.131
mimics NC	VEGF	63.953	147.812		69.067	165.707		50.663	151.64
miR-181B-5p	VEGF	39.662	104.002		42.797	116.92		54.071	105.754
mimics NC	P16INK4A	109.098	124.756		111.53	125.878		109.307	124.132
miR-181B-5p	P16INK4A	147.206	174.222		137.399	174.782		138.738	163.681
mimics NC	ACTIN	36.646	137.964		37.116	145.854		33.57	156.691
miR-181B-5p	ACTIN	43.143	145.798		42.797	160.974		47.135	158.301
NDF-Exos+NC	PCNA	57.623	125.717		58.806	139.639		37.648	120.614
DFU-Exos+NC	PCNA	26.027	60.47		26.759	70.159		25.362	66.027
DFU-Exos+NC+miR-181b-5p inhibitor	PCNA	54.764	119.917		51.981	120.548		36.977	118.998
NDF-Exos+NC	VEGF	124.755	200.209		142.69	214.104		140.854	209.441
DFU-Exos+NC	VEGF	103.271	123.473		111.461	130.265		112.504	139.872
DFU-Exos+NC+miR-181b-5p inhibitor	VEGF	101.418	172.008		121.041	180.435		115.402	178.822
NDF-Exos+NC	P16INK4A	88.989	103.983		87.345	105.234		85.59	101.36
DFU-Exos+NC	P16INK4A	106.643	140.178		115.002	143.957		112.724	145.906
DFU-Exos+NC+miR-181b-5p inhibitor	P16INK4A	121.168	140.878		122.707	144.714		119.227	143.118
NDF-Exos+NC	ACTIN	45.622	131.217		47.286	145.087		71.959	148.494
DFU-Exos+NC	ACTIN	42.206	122.998		47.456	129.854		47.261	130.537
DFU-Exos+NC+miR-181b-5p inhibitor	ACTIN	40.344	122.302		35.721	125.381		44.832	131.805

## Sheet: 3B
original	NRF2 3'UTR wt		NRF2 3'UTR mut			NRF2 3'UTR wt		NRF2 3'UTR mut
	MIMICS NC	miR-181b-5p	MIMICS NC	miR-181b-5p		MIMICS NC	miR-181b-5p	MIMICS NC	miR-181b-5p
luciferase	1063	519	995	982	Renilla	9.1	8.9	9	9.1
	1153	443	946	903		9	9.1	8.9	8.9
	1167	411	957	997		9.2	9	9	9.1
luci/Renilla	116.813	58.3146	110.556	107.912
	128.111	48.6813	106.292	101.461
	126.848	45.6667	106.333	109.56
	123.924	50.8875	107.727	106.311
normalized	0.94265	0.470583	1.03053	1.00589
	1.03382	0.392845	0.990792	0.945756
	1.02363	0.368517	0.991176	1.02126

## Sheet: 3C
original
NRF2			ACTIN
MIMICS NC	miR-181b-5p		MIMICS NC	miR-181b-5p
26.7502	29.0792		16.5705	16.7162
27.043	28.8016		16.2875	16.4708
27.4857	28.9466		16.2424	16.6723

[truncated: 8 more sheets: 3D, 3F, 3GI, 4AD, 4B, 4E, 5B, 5C]
